# Supplementary material for: The Development and Application of a HPTLC-Derived Database for the Identification of Phenolics in Honey
Source: Molecules. 2022 Oct 6;27(19):6651. doi: 10.3390/molecules27196651 (PMC9572973; doi:10.3390/molecules27196651)
Supplement: Supplementary file 1 [file molecules-27-06651-s001.zip]

Archive with 1 entries (1 files):
- molecules-1898606-supplementary.pdf
